# Supplementary material for: Candidate effector proteins of the necrotrophic apple canker pathogen Valsa mali can suppress BAX-induced PCD
Source: Front Plant Sci. 2015 Jul 27;6:579. doi: 10.3389/fpls.2015.00579 (PMC4515548; doi:10.3389/fpls.2015.00579)
Supplement: Supplementary file 1 [file Table_S1.XLSX]

## Sheet: Sheet1
Table S1. Primers used to amplify the candidates secreted effector protein genes for PCD suppression screening.
Primer name	Sequence (5’-3’)
VM1G_05336-ClaI-F	CC atcgat ATGGCCGTTCCTGCGCCAAC
VM1G_05336-SalI-R	ACGC gtcgac CTAGGCAACAGTGGCAGCAGCAACC
VM1G_03758-ClaI-F	CC atcgat ATGTATATCACTGGTATCACTGCCC
VM1G_03758-SalI-R	ACGC gtcgac TTAGGAGATTGTAATGTTGGCCGA
VM1G_07042-ClaI-F	CC atcgat ATGCAGGACACATGTGTTGCCTCG
VM1G_07042-SalI-R	ACGC gtcgac CTAATCCCCAGATCCAGTGCCCTGG
VM1G_09708-ClaI-F	CC atcgat ATGGTGTCTATTGCACGCCAT
VM1G_09708-SalI-R	ACGC gtcgac TTAAAGTCTCCCTGCAGGCCAGTAA
VM1G_08040-ClaI-F	CC atcgat ATGCACCCTCATCTTGCCGACCGA
VM1G_08040-SalI-R	ACGC gtcgac TTAATGAGAGGCCATCATGCCAGCG
VM1G_09418-ClaI-F	CC atcgat ATGTTATTGACCTCGAGATACACAA
VM1G_09418-SalI-R	ACGC gtcgac CTAGACCAGAGATTCCACATAAGTG
VM1G_02400-ClaI-F	CC atcgat ATGAGCCTTGTTACTACCTGCGTT
VM1G_02400-SalI-R	ACGC gtcgac TCAGTCTACCGAACATGTCTGTGGT
VM1G_04728-ClaI-F	CC atcgat ATGCTGCGAGTGACGACTACATCGT
VM1G_04728-SalI-R	ACGC gtcgac TTAGCTGAACATGCCTGTGCTGTCG
