# Supplementary material for: Candidate effector proteins of the necrotrophic apple canker pathogen Valsa mali can suppress BAX-induced PCD
Source: Front Plant Sci. 2015 Jul 27;6:579. doi: 10.3389/fpls.2015.00579 (PMC4515548; doi:10.3389/fpls.2015.00579)
Supplement: Supplementary file 2 [file Table_S2.XLSX]

## Sheet: Sheet1
Table S3. Primers used for qRT-PCR of effector genes
Primer name	Sequence (5’-3’)
VM1G_05336-S	TACCTGTCTTCCACCATCCT
VM1G_05336-A	GTCAAGCTCCACGGAAGTG
VM1G_03758-S	AAACTGGGATGACTTCGGTATC
VM1G_03758-A	CGGTGAAGGTGTAAGGGTAAG
VM1G_07042-S	CATATACGCCCATCTGGACTTT
VM1G_07042-A	TGGGTTCCATCACCAAAGATAG
VM1G_09708-S	CTACTACAACACCTGCGACTAC
VM1G_09708-A	GGTGATTCTCCCTTGGAACAT
VM1G_08040-S	ACACTTGACGCCAACTACC
VM1G_08040-A	GTGGTCTCGGTGAATCTGTATG
VM1G_09418-S	TCTTCACCTCGACCGGATTA
VM1G_09418-A	GCAAGGAGGTATCCTTCATCAG
VM1G_02400-S	GGATCTACCATCAACGGCATAG
VM1G_02400-A	GCCAACTTCAGACTCCACAA
VM1G_04728-S	TCTTCGCTCTTCTGAGCTTTAC
VM1G_04728-A	AGGACTTGGGTTTGAGGATTT
