# Supplementary material for: Candidate effector proteins of the necrotrophic apple canker pathogen Valsa mali can suppress BAX-induced PCD
Source: Front Plant Sci. 2015 Jul 27;6:579. doi: 10.3389/fpls.2015.00579 (PMC4515548; doi:10.3389/fpls.2015.00579)
Supplement: Supplementary file 3 [file Table_S3.XLSX]

## Sheet: Sheet1
Table S2. Primers used to VmEp1 gene knockout
Primer name	Sequence (5’-3’)
7F	AGAAGTCTCCGCCCAACC
1F	CCTTGTTCTTGCTGGTCAT
2R	TTGACCTCCACTAGCTCCAGCCAAGCCCGGGACGATCTCACTAACG
3F	GAATAGAGTAGATGCCGACCGCGGGTTGTGAAGACGTGGGATGGG
4R	TCATCTTTGTCTCGTCCTT
8R	CCAGTCCGCCTGTTCATC
5F	TACCTGCGTTGAGTTCGTC
6R	TTATCATTCCAATCAGTCCC
CF	TGGACGAACCGTTGTGGC
CR	GTCCTTCCAGGTTGTAAGTC
H855R	GCTGATCTGACCAGTTGC
H856F	GTCGATGCGACGCAATCGT
H850	ATGTTGGCGACCTCGTATTGG
H852	TTCCTCCCTTTATTTCAGATTCAA
